# Supplementary material for: Analytical Quality by Design-Compliant Development of a Cyclodextrin-Modified Micellar ElectroKinetic Chromatography Method for the Determination of Trimecaine and Its Impurities
Source: Molecules. 2023 Jun 13;28(12):4747. doi: 10.3390/molecules28124747 (PMC10302722; doi:10.3390/molecules28124747)
Supplement: Supplementary file 1 [file molecules-28-04747-s001.zip]

Archive with 1 entries (1 files):
- molecules-2431535-supplementary.pdf
